# Supplementary material for: A Thiourea Derivative of 2-[(1R)-1-Aminoethyl]phenol as a Chiral Sensor for the Determination of the Absolute Configuration of N-3,5-Dinitrobenzoyl Derivatives of Amino Acids
Source: Molecules. 2024 Mar 15;29(6):1319. doi: 10.3390/molecules29061319 (PMC10974230; doi:10.3390/molecules29061319)
Supplement: Supplementary file 1 [file molecules-29-01319-s001.zip]

Archive with 1 entries (1 files):
- molecules-2907095-supplementary.pdf
